# Supplementary material for: Properties of Parallel Tetramolecular G-Quadruplex Carrying N-Acetylgalactosamine as Potential Enhancer for Oligonucleotide Delivery to Hepatocytes
Source: Molecules. 2022 Jun 20;27(12):3944. doi: 10.3390/molecules27123944 (PMC9228010; doi:10.3390/molecules27123944)
Supplement: Supplementary file 1 [file molecules-27-03944-s001.zip]

Archive with 1 entries (1 files):
- molecules-1747415-supplementary.pdf
